# Supplementary material for: Longitudinal changes in motivational determinants of sustainable diets during a pilot blended digital behavior change intervention: A mixed methods study
Source: PLOS Digit Health. 2026 May 26;5(5):e0001113. doi: 10.1371/journal.pdig.0001113 (PMC13210377; doi:10.1371/journal.pdig.0001113)
Supplement: S1 Table — Detailed description of the behavioral change techniques and final text messages. (XLSX) [file pdig.0001113.s001.xlsx]

## Sheet: S1. Messages_content
	Supporting Information 1. App-based text messages sent to participants: date, behavioral change technique implemented and content.
	Date		Notification number	Behavioral change technique	Content
					English	Spanish
	Month 1	Week 3	1	Welcome and 5. providing information	You have already been part of the study "S2 eating: for a healthy and sustainable diet". THANK YOU! : ) From now on and over the next few months, you will receive notifications with information and advices about healthy and sustainable diets. Let’s start by explaining what a healthy and sustainable diet is. A healthy and sustainable diet is a dietary pattern that is not only good for your health,…	Ya llevas 2 semanas formando parte del estudio "Alimentación S2: por una dieta saludable y sostenible". ¡MUCHAS GRACIAS! :) A partir de ahora y a lo largo de los próximos meses, irás recibiendo notificaciones con información y consejos sobre dietas saludables y sostenibles. Comencemos por explicar qué es una dieta saludable y sostenible. Una dieta saludable y sostenible es un patrón dietético que…
			2	2.3 Self-monitoring of behavior	Many times we are not fully aware of all the food and drinks we consume or how much we consume them. Keeping track of what you eat and drink can help us become aware of what our food is like. Try it for a few days! You might be surprised. You can make the registration on paper or using an electronic diary, which is most comfortable for you; try to write down what and how much you have eaten/drunk…	Muchas veces no somos plenamente conscientes de todos los alimentos y bebidas que consumimos ni en qué cantidad los consumimos. Llevar un registro de lo que se come y se bebe nos puede ayudar a tomar consciencia de cómo es nuestra alimentación. ¡Pruébalo durante unos días! Quizás te sorprendas. Puedes hacer el registro en papel o utilizando un diario electrónico, lo que te sea más cómodo; intenta…
		Week 4	3	5.1 Information about health consequences	Did you know that poor nutrition causes more deaths worldwide than tobacco? We are adopting increasingly hypercaloric diets, high in meat and highly processed foods, rich in sugars, salt and fats, and with few plant-based foods, such as fruits, vegetables, whole grains and legumes. This dietary pattern is very unhealthy, and is generating the incidence of many diseases. In Spain, for example, 5.3…	¿Sabías que la mala alimentación genera más muertes a nivel mundial que el tabaco? Estamos adoptando dietas cada vez más hipercalóricas, altas en carne y alimentos altamente procesados, ricas en azúcares, sal y grasas, y con pocos alimentos de origen vegetal, como frutas, verduras, cereales integrales y legumbres. Este patrón dietético es muy poco saludable, y está generando la aparición de mucha…
			4	5.4 Information about environmental consequences	Did you know that adopting a healthy and sustainable diet is one of the most effective strategies to fight climate change? Food production is one of the human activities that generate more greenhouse gases-those responsible for climate change. We consumers, reducing our consumption of meat and dairy products, and avoiding food waste, are a fundamental piece in the fight against the climate crisis.	¿Sabías que adoptar una dieta saludable y sostenible es una de las estrategias más eficaces para luchar contra el cambio climático? La producción de alimentos es una de las actividad humanas que más gases de efecto invernadero -los responsables del cambio climático- generan. Nosotros los consumidores, disminuyendo nuestro consumo de carne y lácteos, y evitando el desperdicio de comida, somos una …
	Month 2	Week 5	5	2.3 Self-monitoring of behavior	A few days ago we invited you to keep a diary of your diet over a week to be aware of what you ate and how much you ate it. Now is time to reflect and respond to yourself: "Is my diet rich in unprocessed plant foods, such as fruits, vegetables, and legumes, or is it high in animal foods and products rich in sugars, salt, and fats?"	Hace unos días te invitamos a llevar un diario de tu alimentación a lo largo de una semana para ser consciente de qué comiste y en qué cantidad lo comiste. Ahora es momento de reflexionar y responderte a ti mismo: "¿Es mi dieta rica en alimentos vegetales poco procesados, como frutas, verduras y legumbres, o por el contrario es alta en alimentos de origen animal y productos ricos en azúcares, sal…
			6	4.1 Instructions on how to perform a behavior	Main dietary changes to follow a healthy and sustainable diet INCREASE: fruits and vegetables, legumes, nuts. DECREASE: meats (especially red and processed), dairy and foods rich in sugar, salt and highly processed. CHANGE TO: water as a drink of choice (instead of soft drinks, juices, alcoholic beverages), whole grains (instead of white), virgin olive oil (instead of sunflower, corn, butter...).…	Principales cambios en la dieta para seguir una alimentación saludable y sostenible AUMENTAR: frutas y hortalizas, legumbres, frutos secos. DISMINUIR: carnes (sobre todo roja y procesada), lácteos y alimentos ricos en azúcar, sal y altamente procesados. CAMBIAR A: agua como bebida de elección (en vez de refrescos, zumos, bebidas alcohólicas), cereales integrales (en vez de blancos), aceite de oli…
		Week 6	7	5.4 Information about environmental consequences	Not all foods have the same environmental impact In general, foods of animal origin are much more polluting and require many more resources than those of plant origin. Why? Let’s have a look at the main reasons: To eat food of animal origin, food to feed those animals had to be previously grown. And obviously, the production of their food requires resources and generates an impact on the environm…	No todos los alimentos tienen el mismo impacto ambiental En general, los alimentos de origen animal son mucho más contaminantes y requieren muchos más recursos que los de origen vegetal. ¿Por qué? Veamos las principales razones: Para comer alimentos de origen animal, previamente se habrá tenido que cultivar comida para alimentar a esos animales. Y, obviamente, la producción de su comida requiere …
			8	5.1 Information about health consequences	Red meats, such as beef, lamb or pork, and processed meats, such as cold cuts, ham or sausages, have been classified as potentially carcinogenic by the Internationally Agency for Research on Cancer (IARC) and, in addition, can cause cardiovascular diseases, like stroke and heart attacks. For their impact on our health, and for their great environmental impact, a diet, to be healthy and sustainabl…	Las carnes rojas -como ternera, cordero o cerdo- y las carnes procesadas -como los embutidos, jamón serrano o salchichas- han sido catalogadas como potencialmente cancerígenas por la Agencia Internacional de Investigación del Cáncer (IARC) y, además, pueden provocar enfermedades cardiovasculares, como ictus e infartos. Por su repercusión en nuestra salud, y por su gran impacto ambiental, una diet…
		Week 7	9	5.1 & 5.4 Information about health and environmental consequences	Many people believe that meat is essential. But... reality is different. Our body needs protein, not meat. Other foods such as fish, eggs, dairy products, legumes, and nuts are also sources of protein. Specifically, legumes-such as chickpeas, lentils or beans-are an excellent protein source. Several studies confirm that the consumption of legumes have many health benefits, such as reducing the ri…	Mucha gente cree que la carne es esencial. Pero... la realidad es otra. Nuestro cuerpo necesita proteínas, no carne. Otros alimentos como el pescado, los huevos, lácteos, las legumbres y los frutos secos también son fuentes proteicas. En concreto, las legumbres -como los garbanzos, lentejas o alubias- son una excelente fuente proteica. Diversos estudios confirman que el consumo de legumbres repor…
			10	4.1 How to perform a behavior	If you want to change something in your diet, making a list with several alternatives could be useful. For example, if you try to reduce your consumption of red or processed meat, you can replace steaks with white meat, fish or legumes; prepare meatballs or burgers with legumes instead of with minced meat; make plant-based pâté sandwiches instead of with cold cuts; plant-based pasta sauces (e.g.,…	Si quieres cambiar algo de tu alimentación, es bueno hacer una lista con varias alternativas. Por ejemplo, si intentas reducir tu consumo de carne roja o procesada, puedes: Reemplazar los filetes o el lomo por carne blanca, pescado o legumbres.</li> Preparar albóndigas o hamburguesas de legumbres en lugar de con carne picada.</li> Hacer bocadillos de patés vegetales en lugar de con embutido.</li>…
		Week 8	11	4.1 Instructions on how to perform a behavior	If you’re not used to take legumes on a regular basis, your digestion can become heavy at first. To avoid this, here are 4 tips: 1. Start by eating crushed legumes (hummus, creams) and legumes of a small size, such as lentils. 2. Incorporate them into your diet gradually, starting with small portions that can be increased as your body gets used to 3. Leave them to soak overnight, and, if you can,…	Si no estás acostumbrado/a a tomar legumbres de manera habitual, su digestión se te puede hacer pesada al principio. Para evitarlo, aquí tienes 4 consejos: 1. empieza comiendo legumbre triturada (hummus, cremas) y con legumbre de un tamaño pequeño, como las lentejas. 2. incorpóralas a tu dieta de manera progresiva, comenzando por raciones pequeñas que podrás ir aumentando conforme tu cuerpo se va…
			12	5.1 Information about health consequences	Many people avoid eating nuts because they think they will increase their weight. What a mistake! Although it is true that they contain many calories and should be consumed in moderation, the reality is that they are very satiating, so they help control the total calories taken throughout the day. In fact, people who eat a handful of nuts a day not only do not get fat, but they have better health…	Muchas personas evitan consumir frutos secos porque piensan que engordan. ¡Qué gran equivocación! Aunque es cierto que contienen muchas calorías y que se deben consumir con moderación, la realidad es que son muy saciantes, por lo que ayudan a controlar las calorías totales que se toman a lo largo del día. De hecho, las personas que consumen un puñadito de frutos secos al día no solo es que no eng…
	Month 3	Week 9	13	Recipe	If you have no idea how to fill your sandwich if it is not with cold cuts or cheese... How would you like to try a plant-based pâté sandwich? With this recipe you will incorporate legumes and nuts into your diet, while displacing unhealthy foods with a high environmental impact, such as cold cuts. You can find the recipe at the following link: https://drive.google.com/file/d/1E55NiyDiL1wbPgJ2n_KP…	Si no tienes ni idea de qué hacerte el bocadillo si no es de embutido o queso... ¿Qué te parecería probar un bocadillo de paté vegetal? Con esta receta incorporarás legumbres y frutos secos a tu dieta, desplazando a su vez a alimentos no saludables y con un alto impacto ambiental, como los embutidos. Encontrarás la receta en el siguiente link: https://drive.google.com/file/d/1E55NiyDiL1wbPgJ2n_KP…
			14	5.1 Information about health consequences	Did you know that opting for whole grains is one of the best changes you can make in your diet to make it healthier? Opting for foods such as bread, pasta and rice in its whole version instead of white bread, pasta and rice brings numerous health benefits. Whole grains are naturally high in fiber, which helps us feel full, making it easier to maintain a healthy body weight. In addition, its use i…	¿Sabías que optar por cereales integrales es uno de los mejores cambios que puedes hacer en tu dieta para que sea más saludable? Optar por alimentos como pan, pasta y arroz en su versión integral en lugar de pan, pasta y arroz blancos aporta numerosos beneficios para la salud. Los cereales integrales son naturalmente altos en fibra, lo que ayuda a que nos sintamos llenos, haciendo que sea más fác…
		Week 10	15	5.4 Information about environmental consequences 4.1 Instructions on how to perform a behavior	Did you know that 1 out of 3 foods produced are ultimately not consumed? Most of this waste is produced by us, consumers, in our homes. Saving leftovers to eat another time, keeping food well, or first consuming foods that have been at home longer to avoid spoiling are some of the strategies to reduce food waste. Below you will find a link if you want to discover different ways to reduce food was…	¿Sabías que 1 de cada 3 alimentos producidos finalmente no son consumidos? La mayor parte de este desperdicio lo producimos nosotros, los consumidores, en nuestras casas. Guardar las sobras de comidas para comerlas en otra ocasión, conservar bien los alimentos, o consumir primero los alimentos que llevan más tiempo en casa para evitar que se echen a perder son algunas de las estrategias para redu…
			16	5.4 Information about social consequences 4.1 Instructions on how to perform a behavior	All foods have lives of people behind. When we hear about sustainable diets, many times the only thing that comes to our minds is the environmental impact of food. However, sustainability includes not only the environmental dimension of food, but also the social and economic dimensions. The current food system is also socially unsustainable. There is a high rate of people suffering from unfair wa…	Todos los alimentos tienen vidas de personas detrás. Al oír hablar de dieta sostenible, muchas veces lo único que nos viene a la cabeza es el impacto ambiental de los alimentos. No obstante, la sostenibilidad no solo incluye la dimensión ambiental de la alimentación, sino también la social y económica. El sistema alimentario actual también es insostenible desde este punto de vista social. Existe …
		Week 11	17	4.1 How to perform a behavior	As you may already know, it is said that you have to take at least 5 servings of fruits and/or vegetables a day. Making a list of different options to incorporate them into your day to day can help. For example, add fruit to salads (e.g., oranges, strawberries, apples...), on breakfast toast (e.g., sliced banana), or as a dessert or snack; in the case of vegetables, you can use them to make sauce…	Como quizás ya sepas, se dice que hay que tomar al menos 5 raciones de frutas y/o verduras al día. Hacer una lista con diferentes opciones para incorporarlas en tu día a día te puede ayudar. Por ejemplo, añadir frutas a las ensaladas (p.ej., naranjas, fresas, manzanas...), en las tostadas del desayuno (p.ej., plátano en rodajitas), o como postre, merienda o almuerzo; en el caso de las verduras, l…
			18	1.4 Action planing	If you have a dietary goal, clearly specifying how you’re going to accomplish it can help you achieve it. Make a detailed plan of where, how and how often you will do that action. For example, order a salad as a substitute for fries every time you eat out, or have fruit for dessert at lunches and dinners Monday through Friday. Writing it down or telling a friend or family member can reinforce you…	Si tienes un objetivo dietético, especificar claramente cómo lo vas a llevar a cabo puede ayudarte a alcanzarlo. Haz un plan detallado de dónde, cómo y con qué frecuencia harás esa acción. Por ejemplo, pedir una ensalada como sustituto de patatas fritas cada vez que salgas a comer, o tomar fruta de postre en las comidas y cenas de lunes a viernes. Ponerlo por escrito o contárselo a algún amigo o …
		Week 12	19	5.4 Information about environmental and social consequences	You have probably heard of eating seasonal fruits and vegetables to reduce the environmental impact of your diet. And it’s true. To be able to have a food available outside its usual season, you have to artificially create the specific climatic conditions that that product needs in a greenhouse (temperature, light...) and this, of course, requires energy; an energy that is not necessary when it i…	Probablemente hayas oído hablar de comer frutas y verduras de temporada para reducir el impacto ambiental de tu alimentación. Y es cierto. Para poder tener disponible un alimento fuera de su temporada habitual, hay que crear artificialmente las condiciones climáticas específicas que necesita ese producto en un invernadero (temperatura, luz…) y esto, por supuesto, requiere energía; una energía que…
			20	5.4 Information about environmental and social consequences	Had you ever thought that with your food choices you could contribute to fixing employment in your environment? Effectively, buying locally produced food you are favoring the local economy as well as the setting of jobs in your environment. Similarly, shopping in local markets and small shops in your neighborhood also help to these small traders to subsist in front of large companies. Do you usua…	¿Te habías parado a pensar alguna vez que con tus decisiones alimentarias pudieras contribuir a la fijación de empleo en tu entorno? Efectivamente, comprando alimentos de producción local estás favoreciendo la economía local, así como la fijación de empleo en tu entorno. De igual manera, hacer tus compras en mercados locales y comercios del barrio también contribuye a que estos/as pequeños/as com…
	Month 4	Week 13	21	7.1 Prompts/cues	Visual reminders can help you achieve your goal. For example, having the image of the earth as a mobile or computer desktop wallpaper may remind you of the need to follow a sustainable diet to fight the climate crisis; an image of a little lamb or piglet, your commitment to reducing your meat consumption; or an image of a fruit-filled fruit bowl, your goal is to increase its consumption. Do you t…	Los recordatorios visuales pueden ayudarte a conseguir tu objetivo. Tener la imagen de la tierra como fondo de pantalla del móvil o del escritorio del ordenador, por ejemplo, puede recordarte la necesidad de seguir una dieta sostenible para luchar contra la crisis climática; una imagen de un corderito o cerdito, tu compromiso con reducir tu consumo de carne; o una imagen de un frutero repleto de …
			22	5.1 & 5.4 Information about health and environmental consequences	You might think that the consumption of dairy is essential to take calcium, but foods such as broccoli, almonds, white beans, sesame, soy drink enriched in calcium or tofu are excellent sources of calcium, and with a much lower environmental impact than dairy. In fact, to follow a healthy and sustainable diet, the consumption of dairy (in case you want to consume them, since they are not essentia…	Es posible que siempre hayas creído que los lácteos son la única fuente de calcio, pero alimentos como el brócoli, almendras, alubias blancas, sésamo, la bebida de soja enriquecida en calcio o tofu son excelentes fuentes de calcio, y con un impacto ambiental mucho menor que los lácteos. De hecho, para seguir una alimentación saludable y sostenible, el consumo de lácteos (en caso de que se quieran…
		Week 14	23	6.2 Social comparison	Some of the most common goals people set when starting to follow a healthy and sustainable diet are: Eat legumes daily, at lunch or at dinner. Eliminate, or at least reduce, sausages and cheese. Incorporate fruits and/or vegetables in each of the 5 main meals. Take advantage of all the leftovers in the following meals, storing the leftovers at home and asking to be put to take what you have left …	Algunas de las metas más habituales que la gente se propone al comenzar una dieta saludable y sostenible son: Consumir legumbres de manera diaria, en la comida o en la cena. Eliminar, o al menos reducir, los embutidos y el queso. Incorporar frutas y/o verduras en cada una de las 5 comidas principales. Aprovechar todas las sobras en las siguientes comidas, guardando la comida que le sobra en casa …
			24	5.4 Information about environmental consequences	You have probably heard that to reduce the carbon footprint of our food it is essential to consume local products. Is this true? Although common sense tells us that transport is what mainly determines the carbon footprint of a food, this is not as that. Transport contributes less than 10% of the greenhouse gas emissions (those responsible for climate change) of a food. The carbon footprint of a f…	Es probable que hayas oído que para reducir la huella de carbono de nuestra alimentación es fundamental consumir productos locales. ¿Es esto cierto? Aunque el sentido común nos indique que el transporte es lo que principalmente determina la huella de carbono de un alimento, esto no es así. El transporte contribuye en menos de un 10% de las emisiones de gases de efecto invernadero (los responsable…
		Week 15	25	1.2 Problem solving	Many times, lack of time, strong eating habits, or social relationships can make it difficult for you to achieve the dietary goals you have set. To avoid this, it is important to identify what these barriers are and think about ways to overcome them. For example, "IF you do not consume legumes for lack of time to cook them in your day to day, THEN cook a big quantity and keep frozen individual se…	Muchas veces, la falta de tiempo, los fuertes hábitos alimenticios, o las relaciones sociales pueden dificultar que alcances los objetivos dietéticos que te has propuesto. Para evitarlo, es importante que identifiques cuáles son estas barreras y pienses en maneras de superarlas. Por ejemplo, "SI no consumes legumbres por falta de tiempo para cocinarlas en tu día a día, ENTONCES cocina un día una …
			26	6.1 Demostration of the behavior Recipe	Eating legumes or tofu instead of animal protein sources -which are not as healthy and have a greater impact on the environment- doesn’t have to be difficult or boring. In salads, in the form of vegetable creams or pâtés, legume pasta, or simply a stew. The variety of options is endless! See how others prepare them can inspire you and you can get ideas so you can incorporate their consumption in …	Consumir legumbres o tofu en lugar de fuentes proteicas de origen animal -que no son tan saludables y suponen un mayor impacto en el medioambiente- no tiene porqué resultar difícil o aburrido. En ensaladas, en forma de cremas o patés vegetales, pasta de legumbres, o simplemente el potaje de toda la vida. ¡La variedad de opciones es infinita! Ver cómo otros las preparan te puede inspirar y puedes …
		Week 16	27	1.1 Behavioral goal setting	If you think your consumption of any type of food is excessive or insufficient, and you want to reduce or increase it, having a clear goal can help you do so. Set a dietary goal as concrete as possible, specifying the amount (e.g. portions or frequency of consumption) as well as the period during which you will do it (e.g. this week, this month). This goal should be realistic depending on how you…	Si crees que tu consumo de algún tipo de alimento es excesivo o insuficiente, y quieres reducirlo o aumentarlo, tener una meta clara puede ayudarte a hacerlo. Establece un objetivo dietético lo más concreto posible, especificando la cantidad (p.ej. porciones o frecuencia de consumo) así como el período durante el que lo llevarás a cabo (p.ej. esta semana, este mes). Este objetivo debe ser realist…
			28	4.1 Instructions on how to perform a behavior	Did you know that distinguishing between expiration date and best by date can be key to reducing food waste? The expiration date indicates the date from which a food should NOT be eaten as it supposes a toxicological risk; it usually appears in fresh and highly perishable foods such as meat and fish. On the other hand, the best by date, which usually appears in yogurts, frozen products, cans, and…	¿Sabías que distinguir entre fecha de caducidad y fecha de consumo preferente puede ser clave para reducir el desperdicio alimentario? La fecha de caducidad indica la fecha a partir de la cual un alimento NO se debe comer ya que supone un riesgo toxicológico; suele aparecer en alimentos frescos y altamente perecederos como carne y pescado. En cambio, la fecha de consumo preferente, que suele apar…
	Month 5	Week 17	29	4.1 Instructions on how to perform a behavior	It is quite obvious that bakery products or sweets contain a lot of sugar, and that it is advisable to avoid them. However, foods that we consume in our day to day, such as cookies, breakfast cereals, flavored yogurts or many sauces, can contain a lot of sugar and we are not aware of it. In order to detect these high-sugar foods, look at the nutrition label. If they have more than 10 grams of sug…	Es bastante obvio que productos de bollería o las chucherías contienen gran cantidad de azúcar, y que conviene evitarlos. Sin embargo, alimentos que consumimos en nuestro día a día, como las galletas, los cereales de desayuno, los yogures de sabores o muchas salsas, pueden contener gran cantidad de azúcar y no somos conscientes de ello. Para poder detectar estos alimentos altos en azúcar, mira la…
			30	Restructuring the physical environment	Your environment can help or hinder your transition to a healthier and more sustainable diet. For example, having a fruit bowl with different fruits always in sight can help you to consume more fruit; if you try to reduce sweets consumption, limit their availability at home as much as possible, or at least keep them out of sight; or always carry nuts or fruit to avoid buying unhealthy products if…	Tu entorno puede ayudar o dificultar tu transición hacia una dieta más saludable y sostenible. Por ejemplo, tener un frutero con diferentes frutas siempre a la vista puede ayudarte a consumir más frutas; si intentas reducir los dulces, limita su disponibilidad en casa al máximo, o al menos mantenlos fuera de la vista; o llevar siempre encima frutos secos o fruta para evitar comprar productos mals…
		Week 18	31	Recipe	If you are one of those who do not know what to have for breakfast beyond breakfast cereals, cookies and toast, I leave here a healthy recipe, with low environmental impact, cheap, fast to make and delicious. In a delicious way you can incorporate whole grains, fruit and nuts in your day to day. I would try it ;) https://drive.google.com/file/d/1uTdmBL0smla83-T_cnl2vj7ALzUWX1ZA/view?usp=sharing	Si eres de los que no sabes qué desayunar más allá de los cereales de desayuno, las galletas y las tostadas, a continuación encontrarás una receta saludable, con bajo impacto ambiental, barata, rápida de realizar y muy rica. De una manera deliciosa podrás incorporar cereales integrales, fruta y frutos secos en tu día a día. Yo que tú la probaría ;) https://drive.google.com/file/d/1uTdmBL0smla83-T…
			32	5.1 Information about health consequences 4.1 Instructions on how to perform a behavior	A lot of the calories we take in our day to day are not intake through food, but by drinks, such as soft drinks, juices or alcoholic beverages. If you are going to consume these types of drinks, save them for special occasions, and not as a daily routine. Some more recommended alternatives would be, for example: sparkling water instead of soft drinks, sugarless infusion instead of juices, non-alc…	Una gran cantidad de las calorías que tomamos en nuestro día a día no las ingerimos a través de los alimentos, sino por las bebidas, como refrescos, zumos o bebidas alcohólicas. Si vas a consumir este tipo de bebidas, resérvalas para ocasiones especiales, y no como una rutina diaria. Algunas alternativas más recomendables serían, por ejemplo: agua con gas en vez de refrescos infusión sin azúcar e…
		Week 19	33	5.1 Information about health consequences	There is a false belief that fats are bad for health. The problem is not fats; the problem is the TYPE of fat. Numerous studies talk about the cardiovascular benefits of virgin olive oil. Therefore, using virgin olive oil instead of other types of fats, such as sunflower or corn oil, margarine or butter, will make your diet a healthier pattern.	Existe una falsa creencia de que las grasas son malas para la salud. El problema no son las grasas; el problema es el TIPO de grasa. Por ejemplo, numerosos estudios hablan de los beneficios cardiovasculares del aceite de oliva virgen. Usar aceite de oliva virgen en lugar de otros tipos de grasas, como aceite de girasol o de maíz, margarina o mantequilla, hará de tu dieta un patrón más saludable.
			34	3.1 Social support	Friends, family, or coworkers can help you reach your dietary goals. For example, tell them that you are trying to follow a healthier and more sustainable diet. Expressing it to others can be a way to increase your commitment to achieving your dietary goal. Have you made your dietary goals public?	Amigos, familiares o compañeros de trabajo pueden ayudarte a que alcances tus propósitos dietéticos. Por ejemplo, coméntales que estás tratando de seguir una alimentación más saludable y sostenible. Expresarlo frente a otros puede ser una forma de incrementar tu compromiso para alcanzar tu objetivo dietético. Y tú, ¿ya has hecho públicos tus objetivos dietéticos?
		Week 20	35	4.1 How to perform a behavior	Do you know the 3 Rs rule of packaging? 1st REDUCE the use of packaging: avoid those foods that come with unnecessary packaging, such as packaged fresh fruits or vegetables, and prioritize bulk purchase 2nd REUSE: once purchased, you can give a second life to your packaging. Search online and you will find hundreds of ideas for reusing them. 3rd RECYCLE: separate waste so that it can be recycled.…	¿Conoces la regla de las 3 Rs de los envases? 1ª REDUCIR el uso de envases: evita aquellos alimentos que vengan con envases innecesarios, como frutas o verduras frescas envasadas, y da prioridad a la compra a granel 2ª REUTILIZAR: una vez adquiridos, puedes dar una segunda vida a tus envases. Busca en internet y encontrarás cientos de ideas para reutilizarlos. 3ª RECICLAR: separa los residuos par…
			36	7.1 Prompts/cues	A few weeks ago we told you that having visual reminders (for example, the image of a planet in the mobile wallpaper) can help you remember your goal and stay on it. Remember to change it from time to time, as seeing it constantly can lead you to ignore it. Try changing it once a month (or as often as you think it may be more useful for you) or adding new ones (for example, putting a picture in t…	Hace unas semanas ya te dijimos que poner recordatorios visuales (por ejemplo, la imagen de un planeta en el fondo de pantalla del móvil) puede ayudarte a recordar tu objetivo y mantenerte en ello. Recuerda cambiarlo de vez en cuando, ya que verlo de manera constante puede hacer que llegues a ignorarlo. Prueba de cambiarlo una vez al mes (o con la frecuencia que tú consideres que puede ser más út…
	Month 6	Week 21	37	2.3 Self-monitoring	Some time ago we asked you to write down your food consumption over the course of a week. We encourage you to do it again, so you can assess how your diet has changed during these months. How is your consumption of red and processed meats? and dairy? and fruits and vegetables? and highly processed foods high in sugars? Doing this self-monitoring from time to time can help you become aware of wher…	Ya hace un tiempo te pedimos que fueras anotando tu consumo de alimentos a lo largo de una semana. Te animamos a que lo vuelvas a hacer, y así podrás valorar cómo ha cambiado tu alimentación durante estos meses. ¿Cómo es tu consumo de carnes rojas y procesadas? ¿y de lácteos? ¿y de frutas y verduras? ¿y de alimentos muy procesados altos en azúcares? Hacer este auto-monitoreo de tanto en tanto pue…
			38	4.2 Obtain information about antecedents	It is possible that during these months you have set yourself some dietary goals. Have you reached them? If so, what helped you? And when you didn’t reach them, what made it difficult? Keeping facilitators and barriers in mind can help you reach future goals.	Es posible que a lo largo de estos meses te hayas marcado algún que otro objetivo dietético. ¿Los has alcanzado? Si ha sido así, ¿qué te ha ayudado a lograrlo? Y cuando no los alcanzaste, ¿qué es lo que lo dificultó? Tener presente tanto los facilitadores como las barreras puede ayudarte a alcazar futuros objetivos.
		Week 22	39	15.3 Focus on past success	If you ever find yourself returning to your old eating habits and want to continue to feed yourself in a healthy and sustainable way, thinking about past successes can give you the confidence to do the same again. Think of moments in the past when you set out to eat healthier and more sustainably. Think about how you did it and how things were back then. For example, you set out to eat legumes ev…	Si en algún momento ves que estás volviendo a tus viejos hábitos alimentarios y quieres continuar alimentándote de manera saludable y sostenible, pensar en éxitos pasados puede darte confianza para hacer lo mismo de nuevo. Piensa en momentos del pasado donde te propusiste y lograste comer de manera más saludable y sostenible. Piensa en cómo lo hiciste y cómo eran las cosas en esos tiempos. Por ej…
			40	5.4 Information about environmental and social consequences	And what about other drinks like coffee and tea? Often these products are grown through agricultural practices that have a huge environmental impact, and the working conditions of workers are very poor, even resorting to forced labor and child exploitation. Therefore, if you consume these products, opt for those with labels that ensure that practices used were respectful to both the environment a…	¿Y qué pasa con otras bebidas como el café y el té? Muchas veces estos productos se cultivan mediante prácticas agrícolas que tienen un enorme impacto ambiental, y siendo las condiciones laborales de los trabajadores pésimas, recurriendo incluso a trabajos forzados y explotación infantil. Por ello, si consumes estos productos, opta por aquellos con sellos que garanticen que se han obtenido medien…
		Week 23	41	4.1 How to perform a behavior Recipe	Would you like to try a simple and delicious recipe with which to incorporate whole grains and nuts in your diet? Two of the food groups that should not be missed in your day to day, along with fruits, vegetables and legumes, to follow a healthy and sustainable diet. Discover it in the following link. Bon Appetit! https://drive.google.com/file/d/1uTdmBL0smla83-T_cnl2vj7ALzUWX1ZA/view?usp=sharing	¿Te apetece probar una receta sencilla y deliciosa con la que incorporar cereales integrales y frutos secos en tu alimentación? Dos de los grupos de alimentos que no debieran faltar en tu día a día, junto con las frutas, verduras y legumbres, para seguir una alimentación saludable y sostenible. Descúbrela en el siguiente enlace. ¡Buen provecho! https://drive.google.com/file/d/1uTdmBL0smla83-T_cnl…
			42	5.6 Information about emotional consequences	If you look back and think about what your diet was like when the study started and how it is now, do you see any changes? If yes, how do you feel about yourself after these changes? Do you think it has been positive? If so, do you want to maintain your new dietary pattern over time? Would you change anything else about your diet? If so, what could you do to achieve this change? Making this visua…	Si echas la vista atrás y piensas en cómo era tu alimentación cuando comenzó el estudio y cómo es ahora, ¿aprecias algún cambio? Si es que sí, ¿cómo te sientes contigo mismo/a tras estos cambios? ¿crees que ha sido positivo? Si es así, ¿quieres mantener tu nueva forma de alimentarte en el tiempo? ¿Cambiarías algo más de tu alimentación? Si es así, ¿qué podrías hacer para lograr este cambio? Hacer…
		Week 24	43	12.1 Restructuring the physical environment	You probably have already adquired the habit of eating healthy and sustainable foods in your day to day, some of them you were not used to consume them previously, without the necesity of thinking too much about it. However, keep in mind that having an environment that favors this way of eating, such as always carrying fruit away from home or avoiding having unhealthy food at home, can always be …	Problamente ya hayas aquirido el hábito de comer en tu día a día alimentos saludabes y sostenibles a los que antes no estabas acostumbrado/a, sin que te suponga ya un esfuerzo y no necesites recordártelo constantemente. No obstante, ten presente que tener un entorno que favorezca esta forma de alimentarse, como llevar siempre fruta fuera de casa o evitar tener comida malsana al alcance, siempre p…
			44	Farewell	Congratulations! You have already spent half a year in the study "S2 eating: for a healthy and sustainable diet". We hope that participating in the study is being useful to understand the relevance of healthy and sustainable eating, and how to implement it. From now on you will no longer receive text messages, nor having the feedback meetings, but we hope to continue to count on your participatio…	¡Enhorabuena! Ya llevas medio año en el estudio "Alimentación S2: por una dieta saludable y sostenible". Esperamos que la participación en el estudio te esté siendo útil para comprender la relevancia de llevar una alimentación saludable y sostenible, y cómo llevarla a la práctica. A partir de ahora ya no recibirás más mensajes de texto, ni tendremos las sesiones de seguimiento, pero esperamos seg…
