# Supplementary material for: Longitudinal changes in motivational determinants of sustainable diets during a pilot blended digital behavior change intervention: A mixed methods study
Source: PLOS Digit Health. 2026 May 26;5(5):e0001113. doi: 10.1371/journal.pdig.0001113 (PMC13210377; doi:10.1371/journal.pdig.0001113)
Supplement: S2 Table — Baseline questionnaire gathering participant information. (XLSX) [file pdig.0001113.s002.xlsx]

## Sheet: S2. Baseline_questionnaire
	Supporting Information 2. Baseline questionnaire (English and Spanish versions) including socio-demographic, anthropometric, health-related and motivational questions.
	English version					Spanish version
	Category	Name	Item	Answer options		Categoría	Nombre	Item	Opciones de respuesta
	Socio-demographic	Gender	Gender	1. Female 2. Male 3.Other 4.Prefer not to say		Socio-demográfica	Género	Género	1. Femenino 2. Masculino 3.Otro 4.Prefiero no decirlo
		Age	Age	Numeric value (years old)			Edad	Edad	Valor numérico (años)
		Education level	Higher level of education achieved	1. No studies 2. Primary (EGB, primaria) 3. Secundary (ESO, COU, bachillerato, FP I, FP II, ciclo formativo de grado medio o superior) 4. University (Diplomatura, licenciatura, grado, ingeniería técnica o superior) 5. Master or postgraduate studies 6. Doctorate			Estudios	Nivel de estudio más alto alcanzado	1. Sin estudios 2. Primarios (EGB, primaria) 3. Secundarios (ESO, COU, bachillerato, FP I, FP II, ciclo formativo de grado medio o superior) 4. Universidad (Diplomatura, licenciatura, grado, ingeniería técnica o superior) 5. Máster o posgrado 6. Doctorado
		Incomes	Monthly incomes (after taxes) of the family unit	<500, 500–999, 1000–1499, 1500–1999, 2000–2999, 3000–3999,≥4000 euros after tax			Ingresos	Ingresos mensuales (en neto) de la unidad familiar	<500, 500–999, 1000–1499, 1500–1999, 2000–2999, 3000–3999,≥4000 euros netos al mes
		Political orientation	What political position do you identify with?	1. Extreme left 2. Left 3. Center left 4. Center 5. Center right 6. Right 7. Extreme right			Orientación política	¿Con qué posición política te identificas?	1. Extrema izquierda 2. Izquierda 3. Centro izquierda 4. Centro 5. Centro derecha 6. Derecha 7. Extrema derecha
		Postal code	Postal code of your home	Numeric value			Código postal	Código postal de su residencia habitual	Valor numérico
		cohabitation	Apart from you, how many people do you live with?	Numeric value			Convivencia	¿Cuántas personas viven en tu casa, además de ti?	Valor numérico
		cooking for someone	If you usually cook, doo you you cook only for yourself, or also for other people?	1. Just for me 2. For other people too 3. I do not usually cook			Cocinar para otros	Si cocinas en tu día a día ¿lo haces solo para ti, o también para otras personas?	1. Solo para mí 2. Cocino también para otros 3. No suelo cocinar
	Antropometric	Height	How tall are you (in meters)?	Numeric value		Antropométrica	Altura	¿Cuál es tu altura (en metros)?	Valor numérico
		Weight	Which is your weight (in kg)?	Numeric value			Peso	¿Cuánto pesas (en kg)?	Valor numérico
	Health	Self-perceived health	In general, how would you say your physical health is?	VAS 1-10 1-Extremelly bad 10-Excellent		Salud	Salud auto-percibida	En general, ¿cómo dirías que es tu salud física?	EVA 1-10 1-Extremadamente mala 10-Excelente
		Self-perceived health	In general, how would you say your mental health is?	VAS 1-10 1-Extremelly bad 10-Excellent			Salud auto-percibida	En general, ¿cómo dirías que es tu salud mental?	EVA 1-10 1-Extremadamente mala 10-Excelente
		Supplements	Do you take supplements?	1. Yes 2. No			Suplementos	¿Tomas algún suplemento alimenticio de manera continua?	1- Sí 2-No
		Tobacco	Do you smoke?	1. I have never smoked; 2. I stopped smoking from more than 6-month; 3. Occasionaly; 4. Everyday			Tabaco	¿Eres fumador/a?	1. Nunca he fumado; 2. Dejé de fumar hace más de 6 meses; 3. Ocasionalmente; 4. Diariamente
	Motivation	Environmental relevance	For you, protecting the environment and conserving nature is something…	VAS 1-10 1. Not important at all 10. Very important		Motivación	Valor medioambiental	Para ti, proteger el medioambiente y conservar la naturaleza es algo…	EVA 1-10 1. Nada importante 10. Muy importante
		Auto-eficacy	I believe I can contribute to the fight against climate change	VAS 1-10 1. In total disagreement 10. In total agreement			Auto-eficacia	Creo que puedo contribuir en la lucha contra el cambio climático	EVA 1-10 1. Totalmente en desacuerdo 10. Totalmente de acuerdo
		Climate change worry	How worried about climate change are you?	VAS 1-10 1. No worried at all 10. Extremelly worried			Angustia cambio climático	¿Cómo de preocupado/a estás por el cambio climático?	EVA 1-10 1. Nada preocupado 10. Extremadamente preocupado
		Personal norms	To what extent do you feel that trying to mitigate climate change is also your personal responsibility?	VAS 1-10 1. In total disagreement 10. In total agreement			Normas personales	¿En qué medida sientes que intentar mitigar el cambio climático es también una responsabilidad personal tuya?	EVA 1-10 1. Totalmente en desacuerdo 10. Totalmente de acuerdo
		Risk perception	How likely is it that you are already experiencing, or that you will do so throughout your life, negative consequences for your health and well-being as a result of climate change?	VAS 1-10 1. Totally unlikely 10. Totally likely			Percepción de riesgo	A tu parecer, ¿cómo de probable es que ya estés experimentando, o que lo hagas a lo largo de tu vida, consecuencias negativas para tu salud y bienestar como resultado del cambio climático?	EVA 1-10 1. Totalmente improbable 10. Muy probable
	VAS: visual analog scale					EVA: escala visual analógica
