# Supplementary material for: Longitudinal changes in motivational determinants of sustainable diets during a pilot blended digital behavior change intervention: A mixed methods study
Source: PLOS Digit Health. 2026 May 26;5(5):e0001113. doi: 10.1371/journal.pdig.0001113 (PMC13210377; doi:10.1371/journal.pdig.0001113)
Supplement: S3 Table — Detailed criteria used for the sustainable diet composite score. (XLSX) [file pdig.0001113.s003.xlsx]

## Sheet: S3. Diet_Score_Rationale
	Supporting Information 3. Scoring criteria and rationale for each food group targeted
		Food groups	Scoring criteriaa		Rationale
			0 points	1 points
		Meat, fish, and eggb	≥ 2 serv/d	≤ 1 serv/d	The consumption of 1 serving per day of meat, fish, or eggs (limiting red and processed meats to maximum 1 serving per week) seems to be compatible with a healthy diet within planetary boundaries (1). White meat, fish and eggs are good sources of high-quality protein, and blue fish of w-3 fatty acids. Health benefits were observed when substituting red meat with any of those food groups, although…
		Red and processed meat	≥ 2 serv/w	0 serv/w	The detrimental health effects of processed meat, and to a lesser extent of red meat, is well-stablished in the scientific literature. Red and processed meat consumption appears to be linearly related to total mortality and risks of other health outcomes in populations that have consumed it for many years (2). Additionally, red meats (i.e., beef, lamb, pork) are the foods with higher environmenta…
		Dairy products	≥ 2 serv/d	≤ 1 serv/d	There is no clear pattern of dairy products consumption and health outcomes. Although dairy products have been described as an essential source of calcium, this mineral could be obtained in an optimal level from a range of plant-based foods (2). Additionally, dairy products are among the foods with the highest environmental impact (3). Climate change mitigation strategies encourage to reduce not …
		Legume & derivatives	0 serv/d	≥ 1 serv/d	There is a large body of evidence reporting the health benefits of replacing animal foods with plant-based protein sources(2). Additionally, legumes (including soy products if sustainably grown) are the protein rich foods with the lowest environmental impact (3). Altogether, legumes should be the main protein source in our diet, for human health and for that of the planet. At least one serving of…
		Fruit & vegetables	0 serv/d	≥ 5 serv/d	Due to the health benefits and low environmental impact of fruits and vegetables, at least five servings of fruits and vegetable (in total) should be consumed per day (2,3). Thus, 1 point is allocated to 5 or more servings per day, and 0 points to no consumption
		Nuts & seeds	0 serv/d OR ≥ 4 serv/d	1–2 serv/d	Daily consumption of nuts (including peanuts), foods rich in proteins and healthy fats, is recommended due to their health benefits (2). Indeed, they have been suggested even as a replacement for red meat(2). However, the quantity should be moderate, as some nut-tree crops are water, fertilizer, and pesticide intensive(3). Thus, 1 point is allocated to one or two servings per day, and 0 points to…
		Sugary, salty and ultraprocessed foodsc	≥ 2 serv/w	0 serv/w	The environmental impact of the group could vary significantly, from very low (e.g., plant-based pastries) to high (e.g., meat and cheese pizza)(10). However, the detrimental health effects of all the products gathered in this category is well stablished, and should be consumed as less as possible (11). Therefore, due to their neglected health effects, one point is allocated to no consuming and 0…
		Sodas, juices and energy drinks	≥ 2 serv/w	0 serv/w	Intakes of added (such as those in sodas or energy drinks) and free sugars (such as those in fruit juices) should be as low as possible as part of a nutritionally adequate diet. The scientific evidence did not allow to set a tolerable upper intake level for dietary sugars (12). Diet soft drinks are neither a healthy option (13). The environmental impact of this type of beverages is low (14). Beca…
		Cereals	0	≥ 80% whole grains	The environmental impact of whole grains and refined grains could be considered mostly the same (14). On the other hand, because their health benefits, whole grains should be prioritized over refined versions (2). Thus, 1 point is allocated to consume at least 80% of the grains as whole grains, and 0 point to no consumption
		Table 1 Scoring criteria and evidence-based rationale for each of the 10 food group items comprising the weekly sustainable diet composite score (0-1 point per item). aEach item is continuously scored from 0 to 1 point, according to the average daily consumption over the assessed week. For instance, the scoring of fruits and vegetables was: 0 points for no consumption of fruit and vegetables, and…
		References
		1.	Gaples Institute [Internet]. [cited 2025 May 15]. Sustainable Diets: An Interactive Guide for Clinicians. Available from: https://www.gaplesinstitute.org/sustainable-diets-clinicians/
		2.	Willett W, Rockström J, Loken B, Springmann M, Lang T, Vermeulen S, et al. Food in the Anthropocene: the EAT–Lancet Commission on healthy diets from sustainable food systems. The Lancet. 2019 Feb 2;393(10170):447–92.
		3.	Poore J, Nemecek T. Reducing food’s environmental impacts through producers and consumers. Science. 2018 Jun;360(6392):987–92.
		4.	Gephart JA, Henriksson PJG, Parker RWR, Shepon A, Gorospe KD, Bergman K, et al. Environmental performance of blue foods. Nature. 2021 Sep;597(7876):360–5.
		5.	The State of World Fisheries and Aquaculture 2022 [Internet]. FAO; 2022 [cited 2025 May 15]. Available from: http://www.fao.org/documents/card/en/c/cc0461en
		6.	Fresán U, Sabaté J. Vegetarian Diets: Planetary Health and Its Alignment with Human Health. Adv Nutr. 2019 Nov 1;10:S380–8.
		7.	Aleksandrowicz L, Green R, Joy EJM, Smith P, Haines A. The Impacts of Dietary Change on Greenhouse Gas Emissions, Land Use, Water Use, and Health: A Systematic Review. PLOS ONE. 2016 Nov 3;11(11):e0165797.
		8.	Van Daalen KR, Romanello M, Rocklöv J, Semenza JC, Tonne C, Markandya A, et al. The 2022 Europe report of the Lancet Countdown on health and climate change: towards a climate resilient future. Lancet Public Health. 2022 Nov;7(11):e942–65.
		9.	Climate Change 2022: Mitigation of Climate Change [Internet]. [cited 2025 Jun 9]. Available from: https://www.ipcc.ch/report/ar6/wg3/
		10.	Berardy A, Fresán U, Matos RA, Clarke A, Mejia A, Jaceldo-Siegl K, et al. Environmental Impacts of Foods in the Adventist Health Study-2 Dietary Questionnaire. Sustainability. 2020 Jan;12(24):10267.
		11.	Cannon G, Lawrence M, Costa LM,, Pereira Machado P MC. Ultra-processed foods, diet quality, and health using the NOVA classification system. Diet Qual. 2019;
		12.	Tolerable upper intake level for dietary sugars - - 2022 - EFSA Journal - Wiley Online Library [Internet]. [cited 2025 May 15]. Available from: https://efsa-onlinelibrary-wiley-com.sire.ub.edu/doi/full/10.2903/j.efsa.2022.7074
		13.	Swithers SE. Not-so-healthy sugar substitutes? Curr Opin Behav Sci. 2016 Jun;9:106–10.
		14.	Multiple health and environmental impacts of foods | PNAS [Internet]. [cited 2025 May 15]. Available from: https://www-pnas-org.sire.ub.edu/doi/full/10.1073/pnas.1906908116
		15.	Willett W, Rockström J, Loken B, Springmann M, Lang T, Vermeulen S, et al. Food in the Anthropocene: the EAT–Lancet Commission on healthy diets from sustainable food systems. The Lancet. 2019 Feb 2;393(10170):447–92.
