# Supplementary material for: Longitudinal changes in motivational determinants of sustainable diets during a pilot blended digital behavior change intervention: A mixed methods study
Source: PLOS Digit Health. 2026 May 26;5(5):e0001113. doi: 10.1371/journal.pdig.0001113 (PMC13210377; doi:10.1371/journal.pdig.0001113)
Supplement: S4 Table — The 10-item tool developed for repeated assessment. (XLSX) [file pdig.0001113.s004.xlsx]

## Sheet: S4. Dietary_questionnaire
	Supporting Information 4. English version of the food consumption questionnaire used in the study to evaluate dietary changes.
		Food group	Examples of individual products as provided to participantsa	Examples of a serving as provided to participatsa	Answer options
		Red and processed meat	RED MEAT: beef, pork, lamb, offals (liver, kidney, etc) PROCESSED MEAT: any type of cold cuts, cured ham, turkey or chicken cooked ham or breast, any type of sausages, burgers, etc.	1 beef steak as big as your palm, 3 pieces of pork loin 2 small sausages 3 slices of ham, 6 slices of choriza or salami	0 servings; 0.5 servings; 1 serving; 1.5 servings; 2 servings; 2.5 servings; 3 servings; 3.5 servings; 4 servings; 4.5 servings; 5 servings; more than 5 servings;
		White meat, fish and eggs	WHITE MEAT: chicken, turkey, rabbit FISH: fresh, frozen, canned, smoked fish and seafood, octopus, squid, etc EGGS: any preparation (hard-boiled, fried, omelette, etc.)	1 chicken breast as big as your palm, 1 medium-sized chicken thigh, a quarter of rabbit. 1 fillet of fish, 1 medium-sized dish of shrimps, 1 medium-sized can of canned fish 1 egg	0 servings; 0.5 servings; 1 serving; 1.5 servings; 2 servings; 2.5 servings; 3 servings; 3.5 servings; 4 servings; 4.5 servings; 5 servings; more than 5 servings;
		Dairy products	Milk, yogurt, cheese NOT INCLUDED: sugary dairy desserts such as flam, custard, ice-cream (they should be reported as sugary products)	1 cup of milk 1 individual yogurt 2-3 slices of cheese, 2 tablespoons of spreadable cheese, 4 tablespoons of shredded cheese	0 servings; 0.5 servings; 1 serving; 1.5 servings; 2 servings; 2.5 servings; 3 servings; 3.5 servings; 4 servings; 4.5 servings; 5 servings; more than 5 servings;
		Legumes and soy derivatives	Any type of pulses: chick pea, lentils, beans… Soy derivatives: tofu, texturized soy protein, tempeh…	1 dish of cooked pulses 1 piece of tofu as big as your palm 5 tablespoons of dry texturized soy protein	0 servings; 0.5 servings; 1 serving; 1.5 servings; 2 servings; 2.5 servings; 3 servings; 3.5 servings; 4 servings; 4.5 servings; 5 servings; more than 5 servings;
		Fruits and vegetables	FRUITS: any type, both fresh and frozen NOT INCLUDED: juices, fruit in syrup, jams, yogurt with fruits VEGETABLES: salads raw or cooked vegetables, fresh, canned or frozen vegetables, green peas, mushrooms, gazpacho, tomato sauce, etc NOT INCLUDED: potatoes or any other tubers	1 medium-sized piece of fruit (orange, apple, banana…) 2 small-sized pieces (mandarin, kiwi…) 1 small dish (strawberries, berries, grapes, figs…) 1 slice (cantaloupe, watermelon, pineapple…) 1 dish of mix salad, cooked vegetables or puree 1 big tomato, 2 carrots 1 glass of gazpacho	0 servings; 0.5 servings; 1 serving; 1.5 servings; 2 servings; 2.5 servings; 3 servings; 3.5 servings; 4 servings; 4.5 servings; 5 servings; more than 5 servings;
		Nuts and seeds	Of any type, but always toasted or natural: walnuts, almonds, peanuts, cashews, pistachou, pumpkin seeds, sunflower seeds, chia seeds… Nut/seed spreads without sugar: peanut butter, tahini… NOT INCLUDED: nuts and seeds that are fried, with sugar or chocolate coat, with added sugars, or dried fruits	1 handful of husked nuts and seeds 1 tablespoon of sugar free nut butters 1 tablespoon of chia seeds	0 servings; 0.5 servings; 1 serving; 1.5 servings; 2 servings; 2.5 servings; 3 servings; 3.5 servings; 4 servings; 4.5 servings; 5 servings; more than 5 servings;
		Sugary, salty and ultraprocessed foods *Foods highly processed, high in sugars, salt or fats*	Buscuits, bakery, pastry… both home-made and commercial Snack: crisps, candies… Sugary dairy desserts: custard, flam, ice-cream… Ready-to-Eat dishes: pizza, lasagna…	6 biscuits, 2 chocolate biscuits 1 muffin or croissant 1 medium-sized piece of cake 1 individual bag of crisps 1 individual piece of pizza or lasagna	0 servings; 0.5 servings; 1 serving; 1.5 servings; 2 servings; 2.5 servings; 3 servings; 3.5 servings; 4 servings; 4.5 servings; 5 servings; more than 5 servings;
		Soft drinks and others	Soft drinks (with or without sugar), juices (home-made and commercial), energy drinks, tonic drinks, sodas, etc.	1 can of soft drink 1 glass of juice	0 servings; 0.5 servings; 1 serving; 1.5 servings; 2 servings; 2.5 servings; 3 servings; 3.5 servings; 4 servings; 4.5 servings; 5 servings; more than 5 servings;
		Grains	What percentage of the total servings of cereals (such as bread, rice, pasta, etc.) consists of whole grains?	For instance, if you consumed 1 serving of white rice for lunch, 1 serving of white bread as an afternoon snack, and 1 serving of whole grain bread for dinner, the percentage of whole grains would be calculated as follows: 1 serving of whole grains divided by 3 total servings equals 0.33, which is 33% (or 33 out of 100).	Visual Scale: 0 = I have not consumed any whole grains; 100 = All the grains I consumed were whole grains.
		Added fats	What percentage of the total added fats (such as oils, margarine, butter, etc.) consists of virgin (extra or not) olive oil?	For instance, if you consumed 1 serving of butter for breakfast, 1 serving of virgin olive oil for lunch, and 1 serving of virgin olive oil for dinner, the percentage of virgin (extra or not) olive oil would be calculated as follows: 2 serving of virgin olive oil divided by 3 total servings equals 0.66, which is 66% (or 66 out of 100).	Visual scale: 0 = I have not consumed any virgin olive oil; 100 = All the fats I added were virgin olive oil.
		a The consumption of grains and added fats was assessed to determine the percentage of whole grains and virgin olive oil. Consequently, the structure of these questions differed from those for other food groups
