# Supplementary material for: Longitudinal changes in motivational determinants of sustainable diets during a pilot blended digital behavior change intervention: A mixed methods study
Source: PLOS Digit Health. 2026 May 26;5(5):e0001113. doi: 10.1371/journal.pdig.0001113 (PMC13210377; doi:10.1371/journal.pdig.0001113)
Supplement: S5 Table — Semi-structured interview guide used at three time points. (XLSX) [file pdig.0001113.s005.xlsx]

## Sheet: S5. Interview_Guideline
	Supporting Information 5. Semi-strucured interviews guideline
