# Supplementary material for: Longitudinal changes in motivational determinants of sustainable diets during a pilot blended digital behavior change intervention: A mixed methods study
Source: PLOS Digit Health. 2026 May 26;5(5):e0001113. doi: 10.1371/journal.pdig.0001113 (PMC13210377; doi:10.1371/journal.pdig.0001113)
Supplement: S6 Table — Recruitment, eligibility, and retention flow. (XLSX) [file pdig.0001113.s006.xlsx]

## Sheet: S6. Flowchart
	Supporting Information 6. Flowchart showing participants selection, enrollment and retention in the study.
