# Supplementary material for: Longitudinal changes in motivational determinants of sustainable diets during a pilot blended digital behavior change intervention: A mixed methods study
Source: PLOS Digit Health. 2026 May 26;5(5):e0001113. doi: 10.1371/journal.pdig.0001113 (PMC13210377; doi:10.1371/journal.pdig.0001113)
Supplement: S7 Table — Extended summary of the framework analysis and participant comments. (XLSX) [file pdig.0001113.s007.xlsx]

## Sheet: S7. Motive_Group
	Supporting Information 7: Motives over time, qualitative insights, quantitative, and mixed-methods relationship
	Motivational Determinant	Summary	Comments - Baseline	Comments - Post-intervention	Comments - Follow-up	Quantitative	Mixed - type of relationship
	Health	Participants in the study described a complex and evolving relationship with their motivations for dietary change throughout the intervention. Health was frequently cited as a primary reason for joining the study and changing eating habits, though most individuals also referenced environmental and ethical motivations as increasingly important over time. Many participants reported heightened aware…	ID01: I enrolled to see how to eat healthy […] I also thought that it might help me see if I’m eating well or not, and how I should adjust it if needed or if there’s something I’m missing. ID09: Well, to learn a bit about me and be more conscient of my dietary habits, be able to align to a healthier and more sustainable diet, that are two factors important to be aware and teach my kid a little bi…	ID01: (UF) The motivation for your dietary change was only health? – (ID01) Yes, I would say so. ID07: Due to health and sustainability. I’m very aware of the effect that all this industry has on the planet. And to be more coherent, I wanted to stop eating meat. ID12: First, due to health, I wanted to do it because of health, especially fruits, vegetables, legumes. But regarding dairy, it is true…	ID02: I don’t follow my weight too much, but I feel lighter, more agile, and with more energy. ID03: Yes, like, when you are for two or three days eating heavy meals, with a lot of meat and all that, and then you’re like: this isn’t what I want … I mean, I prefer my lighter diet ID02: And when I eat, I feel better. I don’t feel guilty. I feel less weighted down by guilt. But the more I learn abou…	β = 0.004, 95% CI [−0.012, 0.020], p = 0.646 (no significant change)	Divergence - QL findings frequently described health as a primary and persistent motive for dietary change, while QT scores showed no significant change over time. This indicates a lack of alignment between perceived and measured change: participants reported greater health awareness and perceived improvements that were not captured quantitatively, likely due to high baseline scores.
	Environment	Environmental motivations emerged as a significant driver for change, with several participants describing a shift toward considering the sustainability of their choices, such as buying seasonal products, reducing plastic use, or wasting less food. Despite greater intentions to adopt sustainable practices, barriers like limited access to local markets, higher prices for organic products, or unavo…	ID02: I do intend to adjust my diet a bit and adopt slightly more sustainable habits. Because of that, healthier ones too. That’s why this study really caught my attention, precisely because I’m at a point where I’m rethinking and restructuring things a little. ID09: I wouldn’t call myself someone with a completely unsustainable diet, but maybe yes, perhaps somewhat. There’s definitely room to im…	ID02: Yes, the main reason has been a mix of several factors, with health at the core, of course, but more than anything, the environmental and sustainability aspect. And also, in a way, the holistic perspective I’d say I have about life and our… Well, going a bit deeper, but let’s say our relationship with nature in general. ID08: I was already very aware about meat, but regarding dairy products…	ID08: But now, since I’ve been part of the study, I really try to pay much more attention. Whenever possible, if I know there’s a fruit and vegetable market on Saturday because people from the area come, I don’t buy fruits and vegetables until Saturday. I make an effort to go there and buy those products specifically that day, even if it means splitting up my shopping instead of doing it all at o…	β = 0.017, 95% CI [0.001, 0.032], p = 0.038 (significant increase)	Concordance - QT showed a significant increase; QL reflected higher sustainability awareness and behavior change.
	Ethical	Ethical motives, though rarely expressed at baseline, became more pronounced post-intervention. There was a notable increase in concern for animal welfare, labor conditions, and support for local economies, with some participants actively changing purchasing habits to align with these values, while others simply recognized their importance without altering behavior.	ID03: Wanting to reduce red meat is not only because we have an excess of animal protein, but also because of the resource impact, right? So for me, with red meat and then, for example, white meat, uh, I think it involves more animal mistreatment. Okay, okay, but not worth it. Since they’re smaller, it seems like we respect those animals even less. ID10: In fact, it’s one thing that bothers me mo…	ID04: So, as I’m eating meat and suddenly I get the notification, well, the meat you’re eating at home kills 60,000 sheep for this purpose. So it’s like, damn, I’m eating meat and I see this, so it hits me all at once. ID12: I didn’t know that sustainable eating also considered how people involved in the whole food process are treated. I had no idea. I thought it was just about the environment, e…	ID10:And then yes, about the working conditions you asked me about once, it’s true that I don’t think I’ve changed which supermarket I go to, because in the end if I have to go to a 24-hour place, I do it because it’s 9 pm or whatever. But yes, for example, I don’t order much food delivery, but before when I did, I would order from wherever. And now I only order through Just Eat, because I’ve bee…	β = 0.025, 95% CI [0.008, 0.042], p = 0.004 (significant increase)	Concordance - QT showed a significant increase; QL revealed greater concern for animal welfare, labor conditions, and local economies, often leading to changes in behavior.
	Price	The importance of price as a motivation for food choice varied across participants. Some prioritized affordability, especially under financial constraints, while others placed greater value on quality or ethical factors, sometimes viewing price as an indicator of these attributes. The intervention appeared to help some participants reframe the perceived cost of sustainable diets, especially throu…	ID01: Regarding price, I’m usually not very attentive if the price of food goes up or down a lot. For example, if fruit is out of season, I don’t really care. I always try to eat kiwis, for example, which work for me, or bananas and apples. It depends a little on the time of year. ID07: It doesn’t matter to me much. I mean, if I see something is extremely expensive, I think, well, I won’t buy it …	ID12:It’s just that I have a weakness. Anyway, the problem is also the money issue—there are cookies that are better than others, but they’re more expensive. ID06: Yes, it’s also complicated for me. That tip you gave me about the certification label for working conditions, yes. If I buy from a local farmer who brings me a vegetable basket, I’m probably in direct contact with the producer, so they…	ID06: The convenience, the price, which is usually higher. For example, if you want to go to a fair trade store, buy locally, get everything in bulk to avoid packaging, it’s much more expensive. It’s more expensive to buy a kilo of chickpeas in a bulk shop than at a supermarket, for example.	β = −0.020, 95% CI [−0.036, −0.004], p = 0.016 (significant decrease)	Concordance - QT showed a significant decrease in price as a driver; QL described reframing the perception of cost, and reducing the perceived barrier of price.
	Habit strength	Habit played a key role in food choices, with many participants describing their pre-intervention routines as automatic and not particularly mindful of health or sustainability. Through the intervention, participants reported increased reflection on their habits, supported by self-monitoring and individualized feedback, and many began to establish new routines such as increasing vegetable intake …	ID12: I think everything. No, really, I mean it, I think it would take an effort, because knowing where to buy and being aware of what I’m eating… because I’m not aware, I just buy, well, this is cheaper, this because I feel like it. And I’m not aware of how it’s made or where it comes from. ID07: Well, cutting out meat completely would be ideal. Trying not to buy at the supermarket, that too. An…	ID09: So, it’s been a journey, little by little. First, it was red meat, then dairy, then legumes, then nuts… So, it’s been a gradual progression, but mainly through follow-up sessions, the app, and you answering my questions. ID08: I think it all adds up. In the end, small steps lead you to change. For example, I’d highlight the recipes, those tips for making small changes, small daily meals tha…	ID02: I have it much more internalized. Before, it was just a thought, something I’d think about spontaneously, not necessarily while eating. Now, for me, it’s a process: I think before making decisions and also after. Reflecting helps me, so when I make decisions, I think more. From shopping to cooking, and, for example, the tip about making lots of legumes at once—it’s a decision I make with my…	β = 0.044, 95% CI [0.028, 0.060], p < 0.001 (significant increase)	Concordance - QT showed a significant increase; QL described more automatic sustainable behaviors, though some still required effort.
	Self efficacy	Self-efficacy, or confidence in the ability to maintain dietary changes, was generally low at the outset, with participants expressing motivation but often lacking practical knowledge or skills. Practical support, incremental changes, and autonomy-supportive guidance during the intervention were frequently mentioned as helpful in building confidence. While most participants reported feeling more …	ID07: Well, I’d been wanting to reduce meat consumption for a while. The thing is, it’s hard for me to fully make the leap to 100%, which I think is what I should do in the end. And I thought maybe participating in this would help me. [...] The thing is, getting to 100% is very hard for me because of this. You go to your in-laws’ house and they’ve made you a meal for tomorrow that has a bit of me…	ID05: No, it’s definitely been the study. I think, totally subjectively, that I’ve reduced my meat intake, increased legumes a lot, and I think that’s what I had in mind and what I intended. It was definitely the push I needed because I’d been wanting to for a long time but didn’t know where to start. So it was the catalyst, without a doubt. ID01: Personally, I like this more than having a nutrit…	ID07: But really, it hasn’t been as hard as I thought, and I think… I have to keep doing it consciously, but my idea is to keep at it. Yes, it’s a change I wanted before the intervention. ID01: I think so, mainly because by seeing what I was eating every day for so many months, I got a sense of whether I was eating well or not, and made some changes. Plus, the meetings with you helped me find sub…	β = 0.005, 95% CI [−0.008, 0.020], p = 0.431 (no significant change)	Divergence - QT scores showed no significant change, while QL often indicated greater confidence and skill acquisition post-intervention.
