# Supplementary material for: Longitudinal changes in motivational determinants of sustainable diets during a pilot blended digital behavior change intervention: A mixed methods study
Source: PLOS Digit Health. 2026 May 26;5(5):e0001113. doi: 10.1371/journal.pdig.0001113 (PMC13210377; doi:10.1371/journal.pdig.0001113)
Supplement: S8 Table — Matrix showing thematic patterns across participants. (XLSX) [file pdig.0001113.s008.xlsx]

## Sheet: S8. Individual_Matrix_QL
	Supporting Information 8: Participant-level coding matrix of qualitative themes and subthemes by timepoint
	Categories	Item	Time	ID01	ID02	ID03	ID04	ID05	ID06	ID07	ID08	ID09	ID10	ID11	ID12	COUNT
	BEHAVIORS	Food Waste Reduction	post				X	X				X	X			4
		Local/seasonal buying	post		X	X	X				X	X		X		6
		Reduced packaging	post			X	X				X	X		X		5
		Conscious attention to diet	post	X	X	X	X	X	X	X	X	X	X	X	X	12
	HEALTH	Health as sole reason	pre	X												1
		Health as one of reasons	pre		X	X	X	X	X	X	X	X	X	X	X	11
		Health benefits: digestion, mental, energy	post		X	X			X				X			4
		Health negatives: GI discomfort, guilt	post											X	X	2
	ENVIRONMENTAL	Environmental motive present	pre		X	X	X	X	X	X	X	X	X	X	X	11
		Increase in environmental motive	post		X		X								X	3
		Dismissed environmental relevance	post	X												1
		Holistic environmental shift	post		X			X								2
	ETHICAL	Ethical motivation	pre					X					X	X		3
		Ethical: animal welfare	post			X	X									2
		Ethical: labor conditions	post		X			X					X		X	4
		Ethical: fair-trade	post					X	X							2
		Ethical: local economy	post		X	X		X		X	X					5
	PRICE	Prioritized affordability	pre		X	X	X		X				X	X	X	7
		Other factors > price	pre	X				X		X	X	X				5
		Reassessed price	post		X		X					X	X			4
		Strategies helped reduce price concern	post		X								X			2
	HABIT	Automatic, low-awareness behavior	pre	X	X		X			X	X	X	X	X	X	9
		Engaging in new behaviors	post	X	X	X	X	X	X	X	X	X	X	X	X	12
		Maintenance of changes at follow-up	post	X			X	X		X	X	X				6
		Adopted new habits after end of intervention	post			X							X			2
		Partial return to previous habits	post		X						X	X		X	X	5
	SELF-EFFICACY	Intended to change but lacked tools	pre	X	X		X	X				X			X	6
		Increased confidence to change	post	X		X	X	X		X	X		X			7
		Applied practical strategies	post	X	X	X		X		X	X	X	X			8
		Valued autonomy-supportive feedback	post	X	X											2
		Increased knowledge	post	X	X	X	X	X	X	X	X	X	X	X	X	12
	BARRIERS	Barrier: financial	post		X	X	X		X				X	X	X	7
		Barrier: social/family	post	X	X	X	X	X	X	X	X		X		X	10
		Barrier: access	post			X							X			2
		Barrier: time	post		X	X				X			X	X	X	6
	Note: Each “X” indicates that the theme/subtheme was identified in that participant’s interview at the specified timepoint.
