# Supplementary material for: Longitudinal changes in motivational determinants of sustainable diets during a pilot blended digital behavior change intervention: A mixed methods study
Source: PLOS Digit Health. 2026 May 26;5(5):e0001113. doi: 10.1371/journal.pdig.0001113 (PMC13210377; doi:10.1371/journal.pdig.0001113)
Supplement: S9 Table — Comprehensive mixed methods integration for each participant. (XLSX) [file pdig.0001113.s009.xlsx]

## Sheet: S9. Integration_Individual
	Supporting Information 9: Merged quantitative and qualitative results at the individual level
	ID	Quantitative		Qualitative				Mixed
		Significant changes	Not significant changes	Baseline	Post-intervention	Follow-up	Examples of Comments
	1	Diet	Health * Environment Price * Ethic * Habit Strength Self-efficacy	They enrolled driven by health goals, aiming to evaluate current diet and learn about improvements. His usual diet is well planned, including regular meat and dairy, daily sugar intake, and supermarket purchases. Doesn’t consider price of food a factor relevant to his choices. Influenced by partner in daily food choices. Although the participant was aware of environmental and ethical impact of di…	Reports knowledge gain that translated into change, reduced meat and sugar intake and adopted healthier substitutes. Environmental and ethical concerns were acknowledged but did not drive choices. Price considerations remained unchanged, as well as purchase locations. Valued practical and actionable messages over informational ones, and reports preference of autonomy-supportive guidance over pres…	Health remained the primary motive for dietary change. Partner decided to reduce meat and facilitated his change; social and work settings occasionally posed barriers to healthy eating. Expressed confidence in sustaining new habits and to continue to improve diet after the intervention. Attributed initial habit formation to frequent reporting and notifications at early stages.	Motives to enroll: I hoped it could help me evaluate if my current diet was adequate, identify what needs to change, or see needed nutrients and where to get it efficiently. Since I don’t know what I’m lacking or how to address it quickly, this seemed like a good opportunity. (baseline) Motives to change: Interviewer: One last question: Were health reasons your sole motivation for changes? ID001:…	Concordance Quantitative improvement in diet, supported by participant’s description of sustained dietary changes.
	2	Diet Environment Price ↓ Habit Strength Self-efficacy	Health Ethic	They demonstrated moderate awareness of health and environmental food issues and intended to eat more sustainably. Practical barriers included time constraints, convenience needs, and perceived cost. The participant lacked concrete substitution strategies and was influenced by partner for meal planning.	The participant applied new tips, recipes, and planning tools to increase local and seasonal produce consumption. Structured batch-cooking and scheduled grocery trips translated intentions into routine behaviors. Price was recognized to be a less of a barrier. Reported improved physical and mental well-being.	At follow-up, sustainable choices had become largely automatic. The participant regularly shopped at greengrocers and planned meals around seasonal availability without deliberate effort. Support from vegetarian friends bolstered adherence; work gatherings remained occasional obstacles.	Motives to enroll: I intend to adjust my diet a bit and adopt slightly more sustainable habits. As a result, healthier ones too. That’s why this study really caught my attention - because I’m precisely at a point of rethinking and restructuring things a little. (baseline) Motives to change: Health at the core, but above all the environmental and sustainability aspect - and also, I’d say, my more …	Concordance Alignment between increased environmental motives, habit strength, and self-efficacy in quantitative results and qualitative reports of automatic sustainable practices. Reduced price-related motive in both quantitative and qualitative reports.
	3	Habit strength *	Diet Health Environment Price Ethic Self-efficacy *	The participant has significant knowledge of healthy and eco-friendly diets but placed food low in their priorities due to work demands and family meal preferences. Reports to skip meals when schedules conflicted and low confidence in implementing changes.	Awareness of environmental impacts increased, and the participant changed to ethically sourced eggs. Broader habit change remained limited. Food planning continued to feel low priority despite heightened awareness.	They expressed frustration at the gap between knowledge and action but acknowledged small gains. Decided to act specifically on her barrier of time and perceived difficulty of changes and reported a significant and satisfactory change in her diet and general well-being. Highlighted the need for extended support and simpler steps to build confidence and integrate changes over time.	Time barrier: I’m very disorganized with this because work dictates my schedule instead of me setting meal times. (baseline) Well, I’m embarrassed to say this, but the truth is, food feels like it’s at the bottom of my priorities. For example, if you’d told me today that I couldn’t delay the meeting, I wouldn’t have eaten. (post-intervention) Motives to enroll: The environmental impact aspect rea…	Expansion Quantitative shows habit strength improvement only, but qualitative describes broader dietary change and increased self-efficacy.
	4	Diet	Health * Environment Price * Ethic Habit Strength Self-efficacy *	The participant prioritized health and energy when choosing food and engaged in regular sport. Understood health, environmental, and ethical dimensions of diet but lacked easy, healthy recipe ideas. Affordability was a key concern, and their mother managed most shopping and cooking. They enrolled primarily to gain actionable dietary guidance.	They began linking price to ethical and environmental trade-offs, sought products with paper rather than plastic packaging, and diversified shopping venues to reduce waste. Notifications about animal welfare prompted immediate reconsideration of meat choices. They influenced their mother to purchase local produce, track household food waste, and freeze leftovers.	After relocating to Iceland, they maintained healthy habits despite higher food costs. They benefited from widely available paper-based packaging and expanded vegetarian options, reporting that sustainable behaviors had become second nature and no longer demanded extra effort.	Price: Honestly, price is a factor - I'm not going to spend €8 to eat properly. I prefer something quicker, more basic let's say, rather than spending €8 (baseline). Well, now with our budget situation, we try to save wherever possible. With white meat, sometimes I didn't feel full enough, so I'd have to buy more, which ended up costing more (post-intervention). Knowledge: One issue I have with e…	Discordance Quantitative change only in diet, yet qualitative interviews report increase in ethical and environmental motive and habit strength.
	5	Diet Health Ethic Habit Strength Self-efficacy	Environment Price	The participant already purchased from local markets to support environmental goals and minimize plastic use. They possessed extensive knowledge of healthy, sustainable diets and seek a motivational boost from the study to translate that knowledge into practice.	They recognized clear dietary changes linked to both health and sustainability motives. They attributed progress to the study’s structured “push,” which converted existing intentions into concrete actions.	They reported confidence in maintaining changes. Family members (parents) adopted more plant-based options, while workplace and partner settings continued to offer limited meat-based choices but were no longer major obstacles.	Motive for Enrolling: It seemed like a good initiative, and I thought it could give me the personal ‘push’ I needed to improve my diet—to eat more consciously and reduce environmental impact. (baseline) Motive for Change: Mainly health and environmental reasons. [...] A few years ago, it would’ve been just health—I had the intention but couldn’t follow through. The study gave me that push. Now, h…	Expansion Consistent quantitative improvements in health, ethics, and habit strength mirrored in qualitative accounts of motivation, maintenance, and family influence.
	6	None	Diet Health * Environment * Price * Ethic * Self-efficacy Habit Strength *	They have the desire to change, extensive knowledge on health and sustainabiity. Recognizes some barriers such as planning and prioritizing. The participant is influenced by social aspects and price (facing unemployment during this period). Reports to be already reducing meat due to environmental motives, and wants to reduce ultra-processed, eat more local and ecological. Unsure of his capacity t…	They recognize improve in diet, reduced meat and ultra-processed, feels healthier and partially attribites it to the study. Regarding meat consumption, says he doesn't buy for himself but is influenced by social aspect and eats with friends. Although they are aware of importance of ethical impact and sources of food, recognizes price and lack of routine as barriers for behavior change. Changed co…	They report to further reduce dairy, increase fruits and legumes. Friends, frequent travelling, and affordability are recognized to be barriers for further adherence. Recognizes to have gained some knowledge with the intervention but barriers persist.	Baseline habits: I’ve cut meat significantly - more for ecology motives. [...] I buy fruits and vegetables at the local shop. Other products at the supermarket. I prefer to buy local, for quality and sustainable economy. [...] I think I lack imagination and resources. Motive for enrolling: I want to focus on diet, since I've been wanting to look at it because I'm a mess lately and I'd like to be …	Discordance No significant quantitative changes, yet qualitative data indicate notable positive changes in diet, ethical motives, and some sustained practices.
	7	Diet	Health Environment* Price Ethic * Self-efficacy Habit Strength	They already tries to reduce meat and hopes the study will help to eliminate it. Regarding principal influences on diet, recognizes parter (who really likes meat), time constraint (work), taste. Doesn't consider price a main factor. Reports to have knowledge on health and sustainable aspects of diet, but difficulty acting and focusing on it. Hopes but has doubts on how much the study will help, a…	They successfully reduced meat and reached her initial goal, and notably reduced dairy intake after learning about its environmental footprint. Is buying more local and ethical sources. As motives for changing, recognizes a mix between health, environmental, and ethical reasons. Reported gaining valuable insights from personalized feedback sessions and recipes, which facilitated dietary change. T…	They maintained these changes. to sustain changes. At her house says she eats healthy and sustainable. Biggest barrier is likes to go out to restaurants, socialize, and those situations wants to eat more ultra-processed, alcohol, dairy. Feels more conscient and aware.Wanted to buy more local but has time barrier, works until late and what is open is the big supermarket. he maintained these change…	Motives to enroll: I’d wanted to reduce my meat consumption for a while. The problem is I struggle to take the final step of cutting it out 100%, which I think is what I should do. I thought maybe participating in this [study] could help me. (baseline) Motive for diet change: Well, both for health and sustainability. I’m very aware of the impact this industry has on the planet. To be more consist…	Expansion Quantitative shows improvements only in diet, yet qualitative interviews report expansion on environmental motives.
	8	Health ↓ Self-efficacy ↓ Habit strength ↑ SERGI: Why do you use the arrows only here?	Diet * Environment Price Ethic	Knowledge on health and sustainability, knows that changes would make sense to reduce his impact but never tried it. Anxiety influences his food choices. Social - teenager son, also influences the meals family cooks. Motives to enroll - hopes to gain more conscience about his food choices and believes he could change, special focus on sustainability.	Was able to change many food groups, more than he expected at first. Already had knowledge and the study helped to bring to action and prioritize. Doesn't consider price a barrier. Buying more local and seasonal. Believes in individual change as an important factor for the collective change and thinks about leaving a better planet for his children, and in his individual health.	Recognizes how gaining more knowledge on simple actions helped him to change. Felt capable to maintain most behaviors, difficulty on legume due to family's preference. Buying more local and eco. Considers price as reflection of quality and ethical factors and is not a barrier when buying food.	Motive for enrolling: But the fact of becoming aware of how you end up with a certain diet and discovering the small or big things I can do to improve it and make it more sustainable is, ultimately, something that catches my attention. (baseline) Motive for change: The range is very broad. I think every little bit we can contribute to improve the planet [...] and seeing the selfish side, as we sa…	Discordance Quantitative shows mixed changes (health and self-efficacy ↓, habit strength ↑), while qualitative describes multiple positive dietary and motivational changes.
	9	Diet Environment Ethic Habit strength Self-efficacy	Health Price	Believes he already maintains a healthy sustainable diet, with room for improvement. Makes routine-based food choices without much deliberation. Prioritizes local purchases (quality/ethics over price)Motives for enrollment: increase awareness of habits, aims to align behavior with sustainability and health values, and hopes to be a good model for his child.Open to small adjustments, not radical s…	Gradual improvements across multiple dietary dimensions. Health emerges as primary motive and sustainability as secondary.Actionable knowledge through messages and feedback sessions. Felt capable and changes aligned with pre-existing goals and values.	Successfully integrated changes into new routine. Reduced nuts and seeds due to limited snack breaks in his work, higher workload. Increased awareness, reading labels consistently and more attuned to health impact of ingredients.	Motive for enrolling: To see how I can improve my diet, become more aware of the impact of certain thing have on daily life. [...]To align my habits with a healthier and more sustainable diet, and to teach my kid as well. (baseline) Baseline habits: Years ago, my breakfast wasn't healthy at all, always processed foods. For some years now it's been very simple.Red and processed meat we eat usually…	Expansion Quantitative and qualitative both indicate strengthened diet, habit and motives; qualitative expands on the context and gradual integration of changes.
	10	Not enough data	Not enough data	Initially reports not buying red meat for consuming at home. Social influence - flat mate vegetarian; partner eats meat. Food choices influenced by time, routine, price. Existing knowledge on health and sustainability. Aware and cares about ethical fairness, believes more in systemic change than individual action. Shares some feelings of impotence towards injustice. Motives to enroll: become more…	Gained additional knowledge, reduced food waste, made easier and time-efficient changes like switching from white rice to whole grains. Noted that many intervention messages were already familiar to them, and barriers like time and price, rather than lack of knowledge, prevented further changes. Initially expected price to be a bigger obstacle but found time constraints more limiting. Recognizes …	Reports delayed implementation of some changes, such as avoiding meat on weekdays. Felt overwhelmed by the volume of information during the intervention, needing time to process and act on it. Sustainability remained a key influence. New nearby market made healthier shopping more convenient, and reduced food waste using apps like Too Good To Go. Considered worker conditions more, opting for deliv…	Social: Since I don’t live with my partner, sometimes I have dinner at her place, and sometimes at mine. That also makes my diet vary a bit because she does have meat at home, so I end up eating meat. (baseline) Food has such a social aspect for me that sticking to routines is hard. During lockdown, I went eight months without meat, but when socializing returned, I’d go to a bar and think, 'What …	Expansion No quantitative data available; qualitative reveals meaningful behavioral and motivational changes that emerged gradually post-intervention.
	11	Diet Price * Habit strength	Health Environment Ethic * Self-efficacy *	Has some knowledge on health and sustainability, faces barriers like price, taste, time. Understand the need to change but struggles to act. Motivated by sustainability to enroll. Believes change is possible if affordable and beneficial for her body. Recognizes that everyone shares responsibility for environmental impact.	Made some changes, particularly in health and sustainability - reducing packaging, respecting seasonal foods. Still shops at the same supermarkets due to convenience and feels that is hard to assess true product and store impact. Gained knowledge on health and nutrition mostly, already knew most of environmental topics.	Experienced gastrointestinal discomfort and reflux when increasing legumes initially, leading to hesitation in trying again. Felt meat is energizing and necessary for health. Maintain reduced soda intake, ate more fruit than baseline. Frequently cites time as barrier.	Motive for enrolling: I really like the sustainability aspect, and I don’t know, it’s like sometimes I think we have many barriers to consuming responsibly or reducing our carbon footprint. We know what the problem is, yet sometimes we do nothing. It’s very curious—we know what we should do but don’t do it. Motive for change: Of course, being part of this study puts me in this mindset of wanting …	Concordance Quantitative changes on diet, price and habit strength align with qualitative reports.
	12	Not enough data	Not enough data	Doesn't cook often, relies on mother or in-laws. Strongly influenced by taste preferences (enjoys meat, cookies) and price (current limited budget is a barrier). Has some health knowledge but limited awareness of sustainability/ethical aspects. Main goal in enrolling: gain knowledge and awareness to facilitate change toward healthier and more sustainable habits. Willing to change but uncertain ab…	Made some changes, primarily motivated by health, secondary environment, and maintained those changes she liked. Struggled most with reducing cookies, describing it as an "addiction". Developed greater awareness and guilt about unsustainable habits, still unable to change some behaviors. Doesn't personally buy groceries, and social influence remains strong. Gained more knowledge about ethical foo…	Prioritize taste and social acceptance in food choices. Successfully adopted changes she enjoyed and that had social support (dairy, whole foods). Persistent barriers of taste and price.	Motive for enrolling: I want to change my diet to be healthier, and if I can help the environment, even better. [...] Do you expect, or rather, are you predisposed to make the changes you see as necessary during the study? - No, I would genuinely like to do it afterward—I know myself, that’s another thing—but I am willing. (baseline) Motives for change: No, because I liked it. First, for health—I…	Expansion No quantitative data available; qualitative highlights emergence of ethical and environmental motives and behavior change.
		* Indicate that results from the linear model should be interpreted cautiously since that, for that participant and specific variable, variability was high or the changes over time showed non-linearities.
